# Supplementary material for: Navigating Nutrition Beyond Elite Sport: A Qualitative Exploration of Experiences After Retirement
Source: Nutrients. 2025 Dec 15;17(24):3920. doi: 10.3390/nu17243920 (PMC12735450; doi:10.3390/nu17243920)
Supplement: Supplementary file 1 [file nutrients-17-03920-s001.zip]

Archive with 1 entries (1 files):
- nutrients-4027953-supplementary.pdf
